# Supplementary material for: WSB1/2 target chromatin-bound lysine-methylated RelA for proteasomal degradation and NF-κB termination
Source: Nucleic Acids Res. 2024 Mar 7;52(9):4969–84. doi: 10.1093/nar/gkae161 (PMC11109945; doi:10.1093/nar/gkae161)
Supplement: gkae161_Supplemental_Files [file gkae161_supplemental_files.zip]

Archive with 3 entries (3 files):
- Original scans of Western blots.pdf
- Supplementary data-2.pdf
- Table S2.xlsx
