# Supplementary material for: WSB1/2 target chromatin-bound lysine-methylated RelA for proteasomal degradation and NF-κB termination
Source: Nucleic Acids Res. 2024 Mar 7;52(9):4969–84. doi: 10.1093/nar/gkae161 (PMC11109945; doi:10.1093/nar/gkae161)
Supplement: gkae161_Supplemental_Files [file gkae161_supplemental_files.zip › Table S2.xlsx]

## Sheet: GSEA-enrich
Table S2. Statistics of GSEA analysis of RNA-seq data for pathway enrichment. Significantly up-regulated pathways in WSB2 KD cells (p.adjust < 0.05) are highlighted in red and down-regulated pathways in blue.
ID	Description	setSize	enrichmentScore	NES	pvalue	p.adjust	qvalues	rank	leading_edge	core_enrichment
HALLMARK_TNFA_SIGNALING_VIA_NFKB	HALLMARK_TNFA_SIGNALING_VIA_NFKB	179	0.60264	2.34836	1e-10	1.67e-09	1.19e-09	2046	tags=47%, list=15%, signal=41%	IL1B/SERPINB2/CCL20/CXCL3/CCL4/DUSP5/BCL2A1/AREG/PHLDA1/G0S2/IL6/HBEGF/MXD1/CCRL2/NR4A2/TRIB1/TIPARP/IL1A/EGR1/DUSP2/MAFF/DDX58/FOSB/KYNU/TRAF1/IL23A/KDM6B/PTPRE/BTG1/GEM/PPP1R15A/F3/ZFP36/FOSL1/FOS/IER2/CSF2/PLAU/FJX1/SGK1/NR4A1/SPSB1/PLAUR/PDE4B/CCN1/LIF/SPHK1/SAT1/SDC4/DUSP1/MCL1/IER3/YRDC/MAP2K3/BMP2/TNC/CCL2/NFKB1/FUT4/KLF2/CD44/BIRC3/SERPINB8/EGR2/ETS2/GFPT2/EHD1/PFKFB3/KLF10/CFLAR/JAG1/BCL…
HALLMARK_INFLAMMATORY_RESPONSE	HALLMARK_INFLAMMATORY_RESPONSE	130	0.578309	2.17697	1e-10	1.67e-09	1.19e-09	2334	tags=43%, list=17%, signal=36%	IL1B/C3AR1/CXCL8/CCL20/EREG/NLRP3/KCNA3/SCARF1/IL6/HBEGF/MXD1/CCRL2/IL1A/CHST2/PTPRE/F3/PCDH7/ADORA2B/BST2/CD82/RGS16/PLAUR/ACVR2A/IL4R/PDE4B/LIF/SLC7A2/SPHK1/IL18R1/TPBG/TIMP1/LCK/CCL2/ITGB3/CCL24/NFKB1/RNF144B/MMP14/ITGA5/SELENOS/SGMS2/IL1R1/HRH1/ACVR1B/EBI3/KLF6/LDLR/MYC/CXCL10/CX3CL1/IL2RB/IFNGR2/SLC7A1/OSMR/EMP3/SERPINE1
HALLMARK_KRAS_SIGNALING_UP	HALLMARK_KRAS_SIGNALING_UP	144	0.562406	2.14019	1e-10	1.67e-09	1.19e-09	2427	tags=47%, list=18%, signal=39%	IL1B/C3AR1/CCL20/EREG/LAPTM5/ANGPTL4/SPP1/ADAM8/G0S2/DUSP6/IKZF1/HBEGF/SPRY2/TMEM158/PDCD1LG2/TRIB1/SCG5/ITGA2/PRRX1/LCP1/DNMBP/TRAF1/GLRX/SOX9/PPP1R15A/ACE/CSF2/PLAU/FBXO4/RGS16/PLAUR/ITGBL1/LIF/PTPRR/CBR4/MMP9/ENG/EMP1/AKAP12/MMP10/YRDC/BMP2/PCSK1N/PTCD2/NRP1/TMEM176B/CTSS/PLEK2/ADAM17/BIRC3/GFPT2/ETV4/LAT2/ST6GAL1/PLAT/PRDM1/ETV5/CXCL10/USP12/ERO1A/MAP7/AVL9/GNG11/SATB1/TRIB2/ETS1/FLT4
HALLMARK_IL2_STAT5_SIGNALING	HALLMARK_IL2_STAT5_SIGNALING	154	0.46039	1.76815	3.27e-05	0.000408707	0.000292548	2040	tags=30%, list=15%, signal=26%	SPP1/PHLDA1/MXD1/AMACR/GUCY1B1/MAFF/ITGA6/SMPDL3A/SOCS2/TRAF1/CSF2/SH3BGRL2/HK2/RGS16/GALM/RORA/IL4R/LIF/IL18R1/IKZF4/EMP1/SPRED2/BMP2/PNP/NRP1/SLC39A8/ARL4A/TIAM1/CD44/FURIN/NFKBIZ/ETV4/TNFRSF21/RRAGD/KLF6/SNX9/MYC/CXCL10/ADAM19/BCL2L1/CKAP4/BCL2/IL2RB/SNX14/LRIG1/PTRH2
HALLMARK_IL6_JAK_STAT3_SIGNALING	HALLMARK_IL6_JAK_STAT3_SIGNALING	60	0.537597	1.79598	0.000338696	0.00338696	0.00242435	2597	tags=40%, list=19%, signal=33%	IL1B/CXCL3/IL6/IL7/CSF2/PDGFC/IL4R/IL18R1/ITGB3/CD44/IL1R1/ACVR1B/TNFRSF21/EBI3/JUN/LTBR/CXCL10/IFNGR2/OSMR/FAS/LEPR/PTPN1/HMOX1/TNFRSF1A
HALLMARK_ALLOGRAFT_REJECTION	HALLMARK_ALLOGRAFT_REJECTION	110	0.465884	1.71489	0.000550027	0.00458356	0.00328086	1182	tags=21%, list=9%, signal=19%	IL1B/EREG/CCL4/HLA-DMA/NLRP3/IL6/CD96/IL12A/IL11/IL7/NCF4/CD3D/EGFR/SRGN/ACVR2A/IL4R/LIF/MMP9/TIMP1/LCK/CCL2/DYRK3/CTSS
HALLMARK_EPITHELIAL_MESENCHYMAL_TRANSITION	HALLMARK_EPITHELIAL_MESENCHYMAL_TRANSITION	167	0.399956	1.55061	0.00344979	0.0246414	0.017638	2546	tags=33%, list=18%, signal=27%	CXCL8/RGS4/AREG/SPP1/IL6/OXTR/CCN2/ITGA2/PRRX1/HTRA1/MMP3/TNFRSF11B/TFPI2/GEM/COL6A3/ACTA2/PTHLH/PLAUR/SERPINE2/CCN1/FN1/LAMA3/GPX7/SAT1/SDC4/BDNF/TIMP1/CTHRC1/ITGB5/TNC/GLIPR1/ITGB3/SLIT3/MMP14/ITGA5/SPOCK1/CD44/SNAI2/FZD8/SFRP1/LAMC2/JUN/MYLK/PMEPA1/PCOLCE2/VEGFC/FAS/ECM1/EMP3/SERPINE1/SLC6A8/LRRC15/PLOD1/ITGB1/PDLIM4
HALLMARK_INTERFERON_GAMMA_RESPONSE	HALLMARK_INTERFERON_GAMMA_RESPONSE	152	0.382541	1.46565	0.0042422	0.0265138	0.0189783	3113	tags=33%, list=22%, signal=26%	HLA-DMA/DHX58/CD274/IL6/XCL1/BATF2/IL7/DDX58/METTL7B/OAS2/BTG1/BST2/VAMP5/IL4R/PDE4B/LYSMD2/PNP/CCL2/NLRC5/NFKB1/ARL4A/CASP4/ISG20/NOD1/HELZ2/USP18/C1R/CXCL10/TDRD7/IL2RB/SP110/LGALS3BP/TRIM21/FAS/MVP/CIITA/ZNFX1/SAMD9L/EIF4E3/LATS2/PTPN1/RNF213/CD40/CDKN1A/HLA-B/NAMPT/HLA-A/RBCK1/BPGM/IFI27
HALLMARK_HYPOXIA	HALLMARK_HYPOXIA	169	0.380785	1.48032	0.0068196	0.0378867	0.0271189	2564	tags=35%, list=19%, signal=29%	AMPD3/ANGPTL4/IL6/TIPARP/CCN2/MAFF/SRPX/ERRFI1/STC2/CA12/CHST2/GLRX/EGFR/BTG1/PPP1R15A/F3/ZFP36/NEDD4L/FOS/ADORA2B/STC1/CAVIN3/HK2/RORA/PLAUR/CCN1/TPBG/SDC4/AKAP12/DUSP1/IER3/WSB1/ALDOC/PFKFB3/PPP1R3C/ISG20/RRAGD/KLF6/S100A4/MT1E/SLC6A6/JUN/BCAN/PDK1/ALDOA/BCL2/JMJD6/ERO1A/NOCT/B3GALT6/SERPINE1/SDC3/NR3C1/DTNA/ETS1/HMOX1/EFNA3/PAM/BHLHE40
HALLMARK_KRAS_SIGNALING_DN	HALLMARK_KRAS_SIGNALING_DN	96	0.415532	1.49202	0.0100827	0.0504137	0.0360856	1365	tags=24%, list=10%, signal=22%	RYR2/SERPINB2/EPHA5/CPEB3/SNCB/KRT15/EFHD1/NR4A2/TFF2/ENTPD7/DCC/GPR3/MSH5/CHST2/KLHDC8A/SGK1/SHOX2/MAGIX/EGF/NOS1/KCNQ2/GPRC5C/GRID2
HALLMARK_TGF_BETA_SIGNALING	HALLMARK_TGF_BETA_SIGNALING	52	0.456323	1.48581	0.0223572	0.0960551	0.0687552	3856	tags=46%, list=28%, signal=33%	PPP1R15A/SLC20A1/ENG/SKI/BMP2/FURIN/KLF10/WWTR1/SMAD7/JUNB/RAB31/BCAR3/SMURF1/PMEPA1/IFNGR2/NCOR2/NOG/SERPINE1/SMURF2/CDK9/ACVR1/THBS1/XIAP/FKBP1A
HALLMARK_COAGULATION	HALLMARK_COAGULATION	82	0.413924	1.44851	0.0230532	0.0960551	0.0687552	1764	tags=27%, list=13%, signal=24%	SERPINB2/DUSP6/ITGA2/MAFF/ACOX2/HTRA1/MMP3/TFPI2/F3/PLAU/DPP4/FN1/MMP9/TIMP1/MMP10/SERPINA1/ITGB3/MMP14/FURIN/PLAT/C1R/CAPN2
HALLMARK_UV_RESPONSE_UP	HALLMARK_UV_RESPONSE_UP	136	0.366096	1.3835	0.027081	0.104158	0.0745551	3918	tags=35%, list=28%, signal=26%	IL6/FOSB/BTG1/FOS/NR4A1/NPTXR/MAOA/SHOX2/E2F5/CLCN2/BMP2/PTPRD/GPX3/ASNS/MMP14/FURIN/DLG4/MAPK8IP2/JUNB/TFRC/MARK2/HLA-F/ALDOA/CYB5R1/NKX2-5/PRKCD/CHRNA5/POLG2/SLC6A8/MRPL23/WIZ/SIGMAR1/HMOX1/RPN1/STARD3/CCND3/MSX1/CDO1/GRPEL1/AMD1/EIF5/BTG3/TMBIM6/PDLIM3/MGAT1/ALAS1/NUP58/SPR
HALLMARK_APOPTOSIS	HALLMARK_APOPTOSIS	138	0.359423	1.36235	0.0337587	0.120567	0.0863004	2542	tags=26%, list=18%, signal=22%	IL1B/EREG/IL6/IL1A/SLC20A1/DIABLO/PMAIP1/PSEN2/SAT1/EMP1/TIMP1/MCL1/IER3/BMP2/GPX3/PLCB2/CD44/BIRC3/CFLAR/CASP4/SMAD7/ISG20/PPP2R5B/PLAT/JUN/BCL2L1/MADD/IGFBP6/FAS/ETF1/PTK2/PPP3R1/SATB1/KRT18/HMOX1/BCL10
HALLMARK_WNT_BETA_CATENIN_SIGNALING	HALLMARK_WNT_BETA_CATENIN_SIGNALING	36	0.488327	1.48598	0.0379747	0.126582	0.0906063	2797	tags=44%, list=20%, signal=36%	PSEN2/PPARD/NOTCH4/HEY1/NKD1/ADAM17/FZD8/JAG1/CSNK1E/MYC/WNT5B/NCOR2/NUMB/AXIN1/NCSTN/FZD1
HALLMARK_UV_RESPONSE_DN	HALLMARK_UV_RESPONSE_DN	139	0.348024	1.32081	0.0426309	0.133222	0.0953587	3153	tags=30%, list=23%, signal=24%	RGS4/IGFBP5/F3/TGFBR2/MGLL/ADORA2B/RASA2/ACVR2A/CCN1/BDNF/DUSP1/SLC22A18/ITGB3/NRP1/NFKB1/WDR37/LTBP1/SNAI2/SMAD7/PTPN21/RUNX1/LDLR/MYC/MT1E/DLC1/PDLIM5/SYNJ2/PIK3CD/SLC7A1/TENT4A/SERPINE1/GRK5/NR3C1/BHLHE40/SIPA1L1/DDAH1/PRKCE/SYNE1/FYN/PRKAR2B/FHL2/RBPMS
HALLMARK_COMPLEMENT	HALLMARK_COMPLEMENT	147	0.343743	1.31241	0.0509709	0.149914	0.107307	2436	tags=24%, list=18%, signal=20%	SERPINB2/DUSP5/DUSP6/IL6/DOCK4/MAFF/SH2B3/KYNU/TFPI2/F3/DPP4/PLAUR/FN1/NOTCH4/TIMP1/LCK/SERPINA1/MMP13/GATA3/ERAP2/CTSS/MMP14/EHD1/PDP1/CASP4/PLAT/C1R/PRKCD/PRDM4/CTSL/C3/RCE1/CDK5R1/SERPINE1/RABIF
HALLMARK_P53_PATHWAY	HALLMARK_P53_PATHWAY	179	0.324989	1.26641	0.0609319	0.169255	0.121151	3656	tags=31%, list=26%, signal=23%	HBEGF/MXD1/IL1A/TGFA/TM4SF1/PTPRE/BTG1/PPP1R15A/PLK3/ANKRA2/FOS/PITPNC1/CD82/RGS16/EPHA2/LIF/SPHK1/SAT1/DGKA/IER3/BMP2/SLC35D1/PROCR/ACVR1B/TCN2/S100A4/PTPN14/PERP/SERPINB5/JUN/SERTAD3/RALGDS/BLCAP/RHBDF2/FAS/CDK5R1/HMOX1/IER5/CCND3/SLC19A2/CDKN1A/FAM162A/FUCA1/PDGFA/EI24/CSRNP2/CCNK/RRP8/KIF13B/TNFSF9/FGF13/TSC22D1/TPRKB/ZFP36L1/ABCC5/RAP2B
HALLMARK_GLYCOLYSIS	HALLMARK_GLYCOLYSIS	176	0.316218	1.23125	0.0913462	0.240385	0.172065	3005	tags=24%, list=22%, signal=19%	ANGPTL4/CHST4/TGFA/SPAG4/STC2/CHST2/GLRX/EGFR/SOX9/SRD5A3/ADORA2B/STC1/HK2/CHPF2/TPBG/CHPF/IER3/PGLS/CD44/ISG20/RRAGD/GLCE/PRPS1/ALDOA/XYLT2/ERO1A/MPI/B3GALT6/SDC3/GPR87/B3GNT3/PLOD1/EFNA3/PAM/EGLN3/GNE/HS6ST2/MXI1/PPP2CB/GNPDA1/FAM162A/RBCK1/ALDH9A1
HALLMARK_HEME_METABOLISM	HALLMARK_HEME_METABOLISM	160	0.310039	1.19485	0.154126	0.385316	0.275805	2728	tags=25%, list=20%, signal=20%	ACKR1/KDM7A/OSBP2/TAL1/ARL2BP/SLC25A37/ELL2/KAT2B/RCL1/MAP2K3/PGLS/NUDT4/ASNS/ENDOD1/MFHAS1/BACH1/PPP2R5B/TFRC/LRP10/CDR2/TOP1/ADIPOR1/GCLM/MARK3/SLC22A4/MARCHF2/C3/RIOK3/CROCCP2/SMOX/PICALM/NR3C1/SLC6A8/EZH1/GMPS/TMEM9B/SLC30A1/CCND3/CPOX/MXI1
HALLMARK_INTERFERON_ALPHA_RESPONSE	HALLMARK_INTERFERON_ALPHA_RESPONSE	84	0.338985	1.19426	0.184211	0.402187	0.287881	2300	tags=20%, list=17%, signal=17%	DHX58/BATF2/CCRL2/IL7/BST2/IL4R/PROCR/ISG20/HELZ2/USP18/CXCL10/TDRD7/OAS1/SP110/LGALS3BP/TRIM21/SAMD9L
HALLMARK_ANDROGEN_RESPONSE	HALLMARK_ANDROGEN_RESPONSE	89	0.336298	1.19261	0.178712	0.402187	0.287881	5329	tags=49%, list=39%, signal=31%	SGK1/RAB4A/SAT1/ELL2/AKAP12/SRF/HMGCS1/SLC26A2/SRP19/PTPN21/SMS/SCD/PMEPA1/PDLIM5/STK39/BMPR1B/UBE2I/SEC24D/CDK6/ABHD2/MAP7/DHCR24/CCND3/UAP1/ELOVL5/VAPA/TSC22D1/B4GALT1/LMAN1/ABCC4/MYL12A/ACTN1/RRP12/NDRG1/PLPP1/SPCS3/CDC14B/HOMER2/INPP4B/TMEM50A/INSIG1/APPBP2/IDI1/CCND1
HALLMARK_ESTROGEN_RESPONSE_EARLY	HALLMARK_ESTROGEN_RESPONSE_EARLY	161	0.300662	1.15961	0.185006	0.402187	0.287881	3991	tags=39%, list=29%, signal=28%	AREG/KRT15/OPN3/TIPARP/MAST4/THSD4/OVOL2/STC2/CA12/FOS/KLK10/BCL11B/PMAIP1/SLC7A2/TPBG/PEX11A/DHRS2/SYBU/ENDOD1/SLC26A2/TIAM1/CD44/KLF10/CALB2/ABCA3/RAB31/MYC/DLC1/BCL2/LRIG1/REEP1/NCOR2/MREG/ABHD2/KRT18/NBL1/SVIL/BHLHE40/CANT1/ITPK1/SLC19A2/MYOF/CELSR2/TGIF2/AKAP1/ELOVL5/TGM2/FHL2/SLC7A5/KCNK5/INPP5F/RARA/CHPT1/PDLIM3/B4GALT1/ADCY1/SLC39A6/NXT1/AFF1/GREB1/SCARB1/DHCR7
HALLMARK_MYOGENESIS	HALLMARK_MYOGENESIS	144	-0.252058	-1.12132	0.217391	0.452899	0.32418	316	tags=7%, list=2%, signal=7%	PTP4A3/BDKRB2/MYH1/CRYAB/EPHB3/TNNC1/SSPN/DES/COL3A1/TNNT2
HALLMARK_SPERMATOGENESIS	HALLMARK_SPERMATOGENESIS	72	0.33525	1.15766	0.232215	0.46443	0.332434	1234	tags=14%, list=9%, signal=13%	SCG5/DCC/SPATA6/ACE/NPHP1/CLGN/SEPTIN4/PCSK1N/NOS1/ARL4A
HALLMARK_REACTIVE_OXYGEN_SPECIES_PATHWAY	HALLMARK_REACTIVE_OXYGEN_SPECIES_PATHWAY	46	0.367825	1.16649	0.250681	0.482079	0.345067	4381	tags=33%, list=32%, signal=22%	GLRX/MPO/GPX3/SELENOS/JUNB/HMOX2/GCLM/SBNO2/EGLN2/PRNP/NDUFB4/MGST1/SRXN1/ATOX1/PFKP
HALLMARK_NOTCH_SIGNALING	HALLMARK_NOTCH_SIGNALING	30	0.365501	1.06904	0.381895	0.672381	0.481283	3777	tags=33%, list=27%, signal=24%	ST3GAL6/PSEN2/PPARD/FZD7/JAG1/FBXW11/FZD1/DTX4/PSENEN/LFNG
HALLMARK_UNFOLDED_PROTEIN_RESPONSE	HALLMARK_UNFOLDED_PROTEIN_RESPONSE	112	0.27971	1.03323	0.398742	0.672381	0.481283	6574	tags=54%, list=48%, signal=29%	STC2/ERN1/NABP1/CCL2/ASNS/WIPI1/PDIA5/ERO1A/EXOC2/SRPRB/EIF2AK3/NOLC1/PARN/DCP1A/NFYB/SERP1/EIF4E/SLC7A5/SRPRA/BAG3/EXOSC4/TATDN2/EDEM1/MTHFD2/EIF2S1/IMP3/YWHAZ/SSR1/EIF4G1/SPCS3/PDIA6/CNOT6/HYOU1/GEMIN4/TARS1/KHSRP/CXXC1/CKS1B/SLC30A5/ARFGAP1/CALR/IARS1/XPOT/DNAJA4/EIF4A2/TSPYL2/SPCS1/LSM4/BANF1/CEBPB/PAIP1/HSPA9/DNAJB9/VEGFA/ATF6/ZBTB17/DCTN1/EXOSC9/ALDH18A1/SHC1/SEC11A
HALLMARK_PANCREAS_BETA_CELLS	HALLMARK_PANCREAS_BETA_CELLS	17	-0.343024	-1.03153	0.396501	0.672381	0.481283	275	tags=29%, list=2%, signal=29%	NKX2-2/PAK3/LMO2/NKX6-1/PCSK2
HALLMARK_MTORC1_SIGNALING	HALLMARK_MTORC1_SIGNALING	191	0.257726	1.01238	0.447494	0.672381	0.481283	4769	tags=33%, list=34%, signal=22%	IGFBP5/GLRX/PPP1R15A/STC1/HK2/STARD4/MAP2K3/PNP/ASNS/HMGCS1/TM7SF2/LDLR/SCD/TFRC/SLC6A6/ATP6V1D/SRD5A1/PDK1/TBK1/ALDOA/ERO1A/RDH11/M6PR/PITPNB/ETF1/GMPS/DHCR24/BHLHE40/EGLN3/RPN1/PNO1/CDKN1A/ELOVL6/NAMPT/GTF2H1/ELOVL5/SERP1/SLC7A5/SLC2A3/ARPC5L/ATP2A2/ADIPOR2/ACTR3/FADS2/GBE1/EDEM1/MTHFD2/EIF2S2/CACYBP/SLC37A4/DHCR7/PPA1/PDAP1/FKBP2/QDPR/SLC2A1/SSR1/ATP5MC1/HPRT1/COPS5/NFYC/TXNRD1/P4HA1
HALLMARK_APICAL_SURFACE	HALLMARK_APICAL_SURFACE	31	0.345848	1.00993	0.461207	0.672381	0.481283	2463	tags=32%, list=18%, signal=27%	SRPX/MDGA1/PLAUR/GATA3/ATP6V0A4/CX3CL1/NTNG1/IL2RB/SHROOM2/EFNA5
HALLMARK_CHOLESTEROL_HOMEOSTASIS	HALLMARK_CHOLESTEROL_HOMEOSTASIS	66	0.291899	0.995966	0.462888	0.672381	0.481283	1637	tags=17%, list=12%, signal=15%	ANTXR2/ERRFI1/PLAUR/STARD4/ALDOC/HMGCS1/TM7SF2/ABCA2/JAG1/LDLR/SCD
HALLMARK_ESTROGEN_RESPONSE_LATE	HALLMARK_ESTROGEN_RESPONSE_LATE	154	-0.221284	-0.995607	0.468927	0.672381	0.481283	314	tags=13%, list=2%, signal=13%	TOP2A/STIL/SNX10/CLIC3/CISH/TOB1/ID2/TPD52L1/MAPT/SEMA3B/TRIM29/PLAC1/IGSF1/TMPRSS3/TNNC1/PRLR/SCUBE2/ANXA9/TJP3/IGFBP4
HALLMARK_BILE_ACID_METABOLISM	HALLMARK_BILE_ACID_METABOLISM	70	0.287012	0.991397	0.470667	0.672381	0.481283	3726	tags=34%, list=27%, signal=25%	AMACR/PEX7/SOAT2/PECR/LCK/PEX11A/SLC22A18/EPHX2/ABCA2/ABCA3/BCAR3/PEX19/PXMP2/GCLM/DHCR24/ABCG4/SLC23A2/ALDH9A1/NPC1/BMP6/PEX6/PFKM/PEX13/FADS2
HALLMARK_ANGIOGENESIS	HALLMARK_ANGIOGENESIS	26	-0.298948	-0.981228	0.460481	0.672381	0.481283	786	tags=15%, list=6%, signal=15%	FSTL1/OLR1/LUM/COL3A1
HALLMARK_OXIDATIVE_PHOSPHORYLATION	HALLMARK_OXIDATIVE_PHOSPHORYLATION	195	0.238766	0.940206	0.604019	0.816242	0.584257	7134	tags=51%, list=52%, signal=25%	MAOB/NDUFA5/PDP1/ACADSB/COX10/ATP6V1D/MRPL34/PDHX/NDUFA8/ATP5PO/IDH3G/MRPS11/GRPEL1/CYB5R3/NDUFB5/MRPS12/BDH2/VDAC1/NDUFB4/TCIRG1/SUCLA2/ALDH6A1/ATP6V1H/MTRR/UQCR10/ALAS1/ATP5F1E/ATP6V1G1/ACO2/UQCR11/NDUFC1/ATP5F1D/RETSAT/TIMM8B/TIMM17A/PRDX3/GLUD1/OGDH/RHOT2/ATP5MC1/ISCA1/PDHB/ATP5F1C/MRPL15/ACADVL/ATP1B1/SDHD/CYB5A/HADHB/NDUFA2/MTX2/ATP6V0E1/MRPS15/UQCRFS1/NDUFAB1/ISCU/COX5A/NDUFA3/MRPS30/SDHB/…
HALLMARK_PI3K_AKT_MTOR_SIGNALING	HALLMARK_PI3K_AKT_MTOR_SIGNALING	92	0.262658	0.939253	0.589909	0.816242	0.584257	6115	tags=55%, list=44%, signal=31%	IRAK4/EGFR/LCK/MAP2K3/TIAM1/CAB39/NOD1/PDK1/TBK1/PRKAG1/TNFRSF1A/CDKN1A/NCK1/RPTOR/RALB/EIF4E/DUSP3/UBE2N/RAC1/ACTR3/MAPKAP1/MAPK1/SLC2A1/STAT2/RIPK1/CAMK4/ARHGDIA/MAPK8/AKT1S1/NFKBIB/CSNK2B/UBE2D3/MKNK1/RAF1/ARF1/MKNK2/YWHAB/CDK2/GRB2/GRK2/MAPK9/PPP2R1B/PTEN/MYD88/TSC2/CALR/RPS6KA3/GNGT1/ARPC3/TRIB3/RIT1
HALLMARK_PROTEIN_SECRETION	HALLMARK_PROTEIN_SECRETION	91	0.256379	0.915822	0.625	0.822368	0.588643	5391	tags=44%, list=39%, signal=27%	EGFR/SNAP23/GALC/VAMP4/RAB22A/VAMP3/M6PR/SEC24D/TSG101/KRT18/BET1/YIPF6/PAM/ARCN1/AP2B1/STX7/ATP1A1/ATP6V1H/SEC22B/CAV2/CD63/STX16/COG2/LMAN1/AP3S1/RAB14/KIF1B/MAPK1/ARFGEF2/SCRN1/AP3B1/TMED10/IGF2R/STAM/SGMS1/TMED2/ARF1/CLTA/COPB1/RAB2A
HALLMARK_FATTY_ACID_METABOLISM	HALLMARK_FATTY_ACID_METABOLISM	126	0.23793	0.892879	0.686957	0.863269	0.617919	4761	tags=33%, list=34%, signal=22%	G0S2/MGLL/MAOA/AUH/IL4I1/HMGCS1/REEP6/CRAT/SMS/MCEE/ALDOA/BMPR1B/HMGCL/RDH11/SERINC1/DHCR24/ADSL/CPOX/ACADS/IDH3G/ELOVL5/ALDH9A1/KMT5A/SUCLG2/ACOT2/SUCLA2/AADAT/PPARA/ADIPOR2/HSD17B7/ALAD/ACO2/CPT2/RETSAT/UGDH/ACSL4/METAP1/CBR1/PDHB/ACADVL/HADH/SDHD
HALLMARK_MYC_TARGETS_V2	HALLMARK_MYC_TARGETS_V2	58	0.259106	0.861095	0.70788	0.863269	0.617919	5782	tags=36%, list=42%, signal=21%	DUSP2/HK2/RCL1/TFB2M/MYC/WDR43/NOLC1/NOC4L/PRMT3/GRWD1/NIP7/PUS1/RRP12/TBRG4/SLC29A2/TCOF1/IMP4/GNL3/PES1/MYBBP1A/MRTO4
HALLMARK_HEDGEHOG_SIGNALING	HALLMARK_HEDGEHOG_SIGNALING	29	0.288751	0.840495	0.700699	0.863269	0.617919	3185	tags=34%, list=23%, signal=27%	HEY1/NRP1/UNC5C/ETS2/L1CAM/SLIT1/CDK6/CDK5R1/TLE1/THY1
HALLMARK_DNA_REPAIR	HALLMARK_DNA_REPAIR	145	0.217615	0.82763	0.831695	0.990113	0.708713	5265	tags=31%, list=38%, signal=19%	ELL/PDE4B/PNP/STX3/ERCC8/TAF10/POLD4/TK2/GTF2H3/DCTN4/TSG101/GMPR2/GTF2B/VPS37B/POLR2J/ERCC1/CANT1/RAD52/GSDME/GTF2H1/AGO4/CDA/SRSF6/RPA2/POLE4/CLP1/TAF1C/ELOA/NT5C3A/ERCC4/APRT/NPR2/NME4/HPRT1/TAF13/ITPA/POLR2D/RPA3/NELFCD/POLR1C/TMED2/RALA/NELFE/DGUOK/CMPK2
HALLMARK_APICAL_JUNCTION	HALLMARK_APICAL_JUNCTION	159	0.21152	0.814733	0.878788	1	0.715789	5662	tags=49%, list=41%, signal=29%	CD274/ITGA2/TRAF1/EGFR/TNFRSF11B/ARHGEF6/RHOF/LAMA3/MMP9/VCL/TSPAN4/ADAM23/CALB2/ITGA3/CRAT/LAMC2/CD276/RAC2/CDH4/CX3CL1/SHROOM2/NLGN3/PCDH1/IKBKG/SDC3/LIMA1/PTK2/ITGB1/CERCAM/VASP/ADRA1B/PBX2/LAMB3/CDK8/THY1/ZYX/MMP2/COL17A1/JUP/ARPC2/LAYN/B4GALT1/CTNNA1/MPZL1/STX4/JAM3/RASA1/ACTN1/MYL12B/EXOC4/ADAM9/TGFBI/CAP1/PARVA/HADH/MSN/NECTIN2/CD34/ACTN4/ACTC1/GNAI2/INSIG1/CTNND1/PKD1/CNN2/RRAS/TAOK2/CLDN…
HALLMARK_ADIPOGENESIS	HALLMARK_ADIPOGENESIS	178	0.199614	0.777309	0.928144	1	0.715789	4203	tags=30%, list=30%, signal=21%	ANGPTL4/SOWAHC/MGLL/SNCG/NKIRAS1/NABP1/GPX3/ARL4A/EPHX2/PFKFB3/REEP6/NDUFA5/BCL6/DBT/CRAT/MYLK/ALDOA/PPP1R15B/C3/RIOK3/ESRRA/COL4A1/ATP5PO/ACADS/RNF11/ELOVL6/IDH3G/GPAT4/UBQLN1/GRPEL1/TANK/PPM1B/ABCB8/ATL2/PIM3/FAH/RREB1/ADIPOR2/PEX14/BAZ2A/ITGA7/YWHAG/UQCR10/GBE1/SCARB1/DHCR7/ACO2/CMPK1/CPT2/UQCR11/DHRS7/DGAT1/RETSAT
HALLMARK_XENOBIOTIC_METABOLISM	HALLMARK_XENOBIOTIC_METABOLISM	137	0.195067	0.738423	0.953144	1	0.715789	4868	tags=40%, list=35%, signal=26%	TTPA/ACOX2/KYNU/MAOA/EPHA2/PPARD/SLC35D1/TMEM176B/CYP2J2/IL1R1/ETS2/ABHD6/SERTAD1/SLC6A6/PDLIM5/ARG2/FAS/SMOX/SERPINE1/HMOX1/SSR3/PINK1/TNFRSF1A/CDO1/GSTO1/ELOVL5/ALDH9A1/SLC12A4/NPC1/CDA/FAH/ATP2A2/TMBIM6/JUP/PGRMC1/DHRS1/TPST1/GART/ALAS1/ACO2/DHRS7/RETSAT/UGDH/MARCHF6/XDH/TKFC/HPRT1/CBR1/BCAR1/HES6/LPIN2/UPP1/IRF8/GCNT2/CYB5A
HALLMARK_MYC_TARGETS_V1	HALLMARK_MYC_TARGETS_V1	200	0.177228	0.698942	0.988194	1	0.715789	8024	tags=56%, list=58%, signal=24%	U2AF1/PSMA6/EIF1AX/MYC/SRPK1/PRPS2/ETF1/MRPL23/NOLC1/GSPT1/RAD23B/VDAC1/SNRPD1/PRPF31/SYNCRIP/YWHAQ/EIF4E/RNPS1/PPM1G/MRPL9/CNBP/EIF2S2/AP3S1/EIF2S1/PRDX3/HPRT1/DDX21/SNRPB2/COPS5/FAM120A/HDGF/SNRPD3/CTPS1/CSTF2/PTGES3/PCBP1/LSM7/GNL3/NDUFAB1/G3BP1/CDK2/COX5A/ABCE1/TFDP1/PRDX4/SERBP1/CCT5/POLE3/PGK1/IARS1/CCT4/RFC4/RPL14/XPOT/ODC1/HDDC2/PSMA2/PABPC1/YWHAE/TOMM70/UBA2/SF3B3/RSL1D1/SET/SRSF3/HDAC2/…
HALLMARK_MITOTIC_SPINDLE	HALLMARK_MITOTIC_SPINDLE	195	0.160514	0.632068	0.997636	1	0.715789	6001	tags=38%, list=43%, signal=22%	PRC1/DOCK4/ARHGAP4/FGD6/RASA2/RHOF/ARHGEF3/CYTH2/ARAP3/TIAM1/VCL/PKD2/ARF6/PXN/PDLIM5/NCK2/ABR/SHROOM2/MID1IP1/MYO1E/NCK1/MAP3K11/ABI1/ARHGEF2/RASAL2/NET1/MAP1S/KATNB1/MAPRE1/CTTN/SSH2/SMC1A/MYO9B/TRIO/PREX1/TUBGCP3/SEPTIN9/GSN/NUMA1/RASA1/PAFAH1B1/TBCD/CDC42EP1/KIF1B/RHOT2/MARK4/KPTN/BCAR1/ARHGEF11/ARHGDIA/RANBP9/LLGL1/GEMIN4/ACTN4/TAOK2/TLK1/APC/FSCN1/SOS1/WASL/ALS2/TSC1/ARL8A/KIF3B/SYNPO/FBXO5…
HALLMARK_PEROXISOME	HALLMARK_PEROXISOME	84	0.162709	0.573228	0.997368	1	0.715789	4331	tags=31%, list=31%, signal=21%	ABCB9/PEX11A/DLG4/EPHX2/NUDT19/CRAT/HMGCL/RDH11/MVP/DHCR24/BCL10/ERCC1/SLC23A2/ELOVL5/ALDH9A1/PEX6/PEX14/ABCC5/STS/PEX13/CNBP/PEX5/ABCD3/ITGB1BP1/RETSAT/ACSL4
HALLMARK_E2F_TARGETS	HALLMARK_E2F_TARGETS	199	-0.110622	-0.514339	1	1	0.715789	12332	tags=21%, list=89%, signal=2%	ORC2/CTCF/RAD21/PLK1/PSIP1/ZW10/XPO1/RFC1/MKI67/ING3/CENPM/MCM2/CBX5/UNG/STAG1/UBE2S/RRM2/SPC24/TMPO/E2F8/BRCA1/ASF1A/PLK4/RNASEH2A/MXD3/ATAD2/ANP32E/SMC3/ESPL1/EZH2/USP1/POLD3/GINS1/RAD51AP1/HMGB3/CDKN2C/TOP2A/BRCA2/NUP107/SMC4/SMC6/HELLS
HALLMARK_G2M_CHECKPOINT	HALLMARK_G2M_CHECKPOINT	197	-0.0905718	-0.422354	1	1	0.715789	3197	tags=24%, list=23%, signal=19%	CUL1/MNAT1/CENPE/CDKN3/EXO1/KIF5B/CUL5/CTCF/RPS6KA5/RAD21/DBF4/PLK1/XPO1/ABL1/MKI67/RBL1/CCNF/MCM2/SAP30/FOXN3/STAG1/POLQ/UBE2S/HMGN2/TMPO/PLK4/SMC2/CASP8AP2/KIF11/ESPL1/EZH2/ARID4A/E2F2/HOXC10/HMGB3/NDC80/CDKN2C/TOP2A/STIL/CENPF/BCL3/FANCC/BRCA2/ATF5/SMC4/KIF15/KIF20B/MT2A
